# Supplementary material for: Two SNP Mutations Turned off Seed Shattering in Rice
Source: Plants (Basel). 2019 Nov 6;8(11):475. doi: 10.3390/plants8110475 (PMC6918406; doi:10.3390/plants8110475)
Supplement: Supplementary file 1 [file plants-08-00475-s001.zip]

Archive with 2 entries (2 files):
- Supplementary file S1. Frequency distributions of seed shattering rate and the sequence  alignment of SH4.docx
- Supplementary file S2.The  haplotype information  of the SH4.xlsx
