# Supplementary material for: Two SNP Mutations Turned off Seed Shattering in Rice
Source: Plants (Basel). 2019 Nov 6;8(11):475. doi: 10.3390/plants8110475 (PMC6918406; doi:10.3390/plants8110475)
Supplement: Supplementary file 1 [file plants-08-00475-s001.zip › Supplementary file S2.The haplotype information of the SH4.xlsx]

## Sheet: Table S1
	Table S1. The haplotype information of SH4
	Species	Accession	Origin	C237T	C760T	Phenotype	Reference
	O. barthii	Acc.104284	Mali	G	T	Non-shattering
1	O. barthii	IRGC100119	Mali	G	C	Shattering	6
2	O. barthii	IRGC100223	Guinea	G	T	Non-shattering	6
3	O. barthii	IRGC101196	Cameroon	G	C	Shattering	6
4	O. barthii	IRGC104081	Nigeria	G	T	Non-shattering	6
5	O. barthii	IRGC104103	Chad	G	T	Non-shattering	6
6	O. barthii	IRGC104117	Chad	G	C	Shattering	6
7	O. barthii	IRGC104140	Cameroon	G	T	Non-shattering	6
8	O. barthii	IRGC104296	Cameroon	G	C	Shattering	6
9	O. barthii	W0042	Cameroon	G	C	Shattering	NCBI
10	O. barthii	W0652	Sierra Leone	G	C	Shattering	NCBI
11	O. barthii	W0698	Guinea	G	C	Shattering	NCBI
12	O. barthii	W0747	Mali	G	C	Shattering	NCBI
13	O. barthii	W1050	Gambia	G	C	Shattering	NCBI
14	O. barthii	W1063	Gambia	G	C	Shattering	6
15	O. barthii	W1410	Sierra Leone	G	C	Shattering	6
16	O. barthii	W1411	Sierra Leone C	G	C	Shattering	6
17	O. barthii	W1416	Sierra Leone	G	C	Shattering	NCBI
18	O. barthii	W1432	Mali	G	C	Shattering	6
19	O. barthii	W1443A	Mali	G	C	Shattering	6
20	O. barthii	W1467	Cameroun	G	C	Shattering	6
21	O. barthii	W1473	Chad	G	C	Shattering	6
22	O. barthii	W1583	Chad	G	C	Shattering	6
23	O. barthii	W1588	Cameroun	G	C	Shattering	6
24	O. barthii	W1605	Nigeria	G	T	shattering	6
25	O. barthii	W1642	Botswana	G	C	Shattering	NCBI
26	O. barthii	W1643	Botswana	G	C	Shattering	6
27	O. barthii	W1646	Tanzania	G	C	Shattering	NCBI
28	O. barthii	W720	Mali	G	T	Shattering	6
29	O. glaberrima	C0025	Sierra Leone	G	T	Non-shattering	6
30	O. glaberrima	C0525	French Guinea	G	T	Non-shattering	6
31	O. glaberrima	C0534	French Guinea	G	T	Non-shattering	6
32	O. glaberrima	C0541	French Guinea	G	T	Non-shattering	6
33	O. glaberrima	C0658	Delibakolo, Guinea	G	T	Non-shattering	6
34	O. glaberrima	C0715	Guinea	G	T	Non-shattering	6
35	O. glaberrima	C0716	Guinea	G	T	Non-shattering	6
36	O. glaberrima	C7251	Jenoi, Gambia	G	T	Non-shattering	6
37	O. glaberrima	C7269	Bathurst, Gambia	G	T	Non-shattering	6
38	O. glaberrima	C7276	Bathurst, Gambia	G	T	Non-shattering	6
39	O. glaberrima	C7302	Jenoi, Gambia	G	T	Non-shattering	6
40	O. glaberrima	C7353	Gambia	G	T	Non-shattering	6
41	O. glaberrima	C7366	Gambia	G	C	Shattering	6
42	O. glaberrima	C7378	Gambia	G	T	Non-shattering	6
43	O. glaberrima	C7401	Gambia	G	C	Shattering	6
44	O. glaberrima	C7412	Gambia	G	C	Shattering	6
45	O. glaberrima	C7433	Bathurst, Gambia	G	T	Non-shattering	6
46	O. glaberrima	C7445	Bathurst, Gambia	G	T	Non-shattering	6
47	O. glaberrima	C7472	Gambia	G	T	Non-shattering	6
48	O. glaberrima	GSOR311689	Mali	G	T	Non-shattering	6
49	O. glaberrima	GSOR311690	Senegal	G	T	Non-shattering	6
50	O. glaberrima	GSOR311691	Senegal	G	T	Non-shattering	6
51	O. glaberrima	GSOR311692	Chad	G	T	Non-shattering	6
52	O. glaberrima	GSOR311693	Cameroon	G	T	Non-shattering	6
53	O. glaberrima	IRGC100854	Congo	G	T	Non-shattering	12
54	O. glaberrima	IRGC100988	Sierra Leone	G	T	Non-shattering	12
55	O. glaberrima	IRGC102244	Liberia	G	T	Non-shattering	6
56	O. glaberrima	IRGC102266	Liberia	G	T	Non-shattering	6
57	O. glaberrima	IRGC102303	Liberia	G	T	Non-shattering	6
58	O. glaberrima	IRGC102305	Liberia	G	T	Non-shattering	6
59	O. glaberrima	IRGC102455	Mali	G	T	Non-shattering	12
60	O. glaberrima	IRGC103326	Senegal	G	T	Non-shattering	12
61	O. glaberrima	IRGC103339	Senegal	G	T	Non-shattering	12
62	O. glaberrima	IRGC103340	Senegal	G	T	Non-shattering	12
63	O. glaberrima	IRGC103344	Senegal	G	T	Non-shattering	12
64	O. glaberrima	IRGC103348	Mali	G	T	Non-shattering	12
65	O. glaberrima	IRGC103474	Burkina Faso	G	T	Non-shattering	12
66	O. glaberrima	IRGC103501	Mali	G	T	Non-shattering	12
67	O. glaberrima	IRGC103587	Chad	G	T	Non-shattering	12
68	O. glaberrima	IRGC103594	Cameroon	G	T	Non-shattering	12
69	O. glaberrima	IRGC103597	Cameroon	G	T	Non-shattering	12
70	O. glaberrima	IRGC103604	Mali	G	T	Non-shattering	6
71	O. glaberrima	IRGC103612	Mali	G	T	Non-shattering	6
72	O. glaberrima	IRGC103632	Mali	G	T	Non-shattering	6
73	O. glaberrima	IRGC103930	Nigeria	G	T	Non-shattering	6
74	O. glaberrima	IRGC103981	Nigeria	G	T	Non-shattering	12
75	O. glaberrima	IRGC104019	Tanzania	G	T	Non-shattering	12
76	O. glaberrima	IRGC104028	Guinea-Bissau	G	T	Non-shattering	12
77	O. glaberrima	IRGC104034	Ivory Coast	G	T	Non-shattering	12
78	O. glaberrima	IRGC104038	Senegal	G	T	Non-shattering	12
79	O. glaberrima	IRGC104042	Chad	G	T	Non-shattering	12
80	O. glaberrima	IRGC104044	Chad	G	T	Non-shattering	12
81	O. glaberrima	IRGC104048	Cameroon	G	T	Non-shattering	12
82	O. glaberrima	IRGC104050	Cameroon	G	T	Non-shattering	12
83	O. glaberrima	IRGC104339	Guinea	G	C	Shattering	12
84	O. glaberrima	IRGC104574	Nigeria	G	T	Non-shattering	12
85	O. glaberrima	IRGC104583	Nigeria	G	T	Non-shattering	6
86	O. glaberrima	IRGC104921	Egypt	G	T	Non-shattering	12
87	O. glaberrima	IRGC105045	Guinea	G	T	Non-shattering	12
88	O. glaberrima	IRGC105192	Togo	G	T	Non-shattering	12
89	O. glaberrima	IRGC14755	Ghana	G	T	Non-shattering	12
90	O. glaberrima	IRGC15168	Ivory Coast	G	T	Non-shattering	12
91	O. glaberrima	IRGC57815	Guinea	G	T	Non-shattering	12
92	O. glaberrima	IRGC58622	Sierra Leone	G	T	Non-shattering	12
93	O. glaberrima	IRGC63335	Nigeria	G	T	Non-shattering	12
94	O. glaberrima	IRGC68468	Ivory Coast	G	T	Non-shattering	12
95	O. glaberrima	IRGC68976	Guyana	G	T	Non-shattering	12
96	O. glaberrima	IRGC96841	Zimbabwe	G	T	Non-shattering	12
97	O. glaberrima	PI450203	Ghana	G	T	Non-shattering	6
98	O. glaberrima	PI450241	Cote D'Ivoire	G	T	Non-shattering	6
99	O. glaberrima	PI450243	Mali	G	T	Non-shattering	6
100	O. glaberrima	PI450253	Liberia	G	T	Non-shattering	6
101	O. glaberrima	PI450255	Liberia	G	T	Non-shattering	6
102	O. glaberrima	PI450307	Liberia	G	T	Non-shattering	6
103	O. glaberrima	PI450312	Liberia	G	C	Shattering	6
104	O. glaberrima	PI450319	Liberia	G	T	Non-shattering	6
105	O. glaberrima	PI450320	Liberia	G	T	Non-shattering	6
106	O. glaberrima	PI450322	Liberia	G	C	Shattering	6
107	O. glaberrima	PI450330	Liberia	G	T	Non-shattering	6
108	O. glaberrima	PI450333	Liberia	G	T	Non-shattering	6
109	O. glaberrima	PI450335	Nigeria	G	T	Non-shattering	6
110	O. glaberrima	PI450346	Sierra Leone	G	T	Non-shattering	6
111	O. glaberrima	PI450352	Sierra Leone	G	C	Shattering	6
112	O. glaberrima	PI450353	Sierra Leone	G	T	Non-shattering	6
113	O. glaberrima	PI450354	Sierra Leone	G	T	Non-shattering	6
114	O. glaberrima	PI450356	Sierra Leone	G	T	Non-shattering	6
115	O. glaberrima	PI450365	Mali	G	T	Non-shattering	6
116	O. glaberrima	PI450367	Mali	G	T	Non-shattering	6
117	O. glaberrima	PI450368	Mali	G	T	Non-shattering	6
118	O. glaberrima	PI450392	Senegal	G	T	Non-shattering	6
119	O. glaberrima	PI450396	Senegal	G	T	Non-shattering	6
120	O. glaberrima	PI450399	Senegal	G	T	Non-shattering	6
121	O. glaberrima	PI450405	Senegal	G	T	Non-shattering	6
122	O. glaberrima	PI450406	Senegal	G	T	Non-shattering	6
123	O. glaberrima	PI450408	Gambia	G	T	Non-shattering	6
124	O. glaberrima	PI450414	Senegal	G	T	Non-shattering	6
125	O. glaberrima	PI450430	Gambia	G	T	Non-shattering	6
126	O. glaberrima	PI450439	Senegal	G	T	Non-shattering	6
127	O. glaberrima	PI450448	Cote D'Ivoire	G	T	Non-shattering	6
128	O. glaberrima	PI450453	Cote D'Ivoire	G	T	Non-shattering	6
129	O. glaberrima	PI450454	Cote D'Ivoire	G	T	Non-shattering	6
130	O. glaberrima	PI450471	Mali	G	T	Non-shattering	6
131	O. glaberrima	PI450472	Mali	G	T	Non-shattering	6
132	O. glaberrima	PI450474	Mali	G	T	Non-shattering	6
133	O. glaberrima	PI450477	Mali	G	T	Non-shattering	6
134	O. glaberrima	PI450488	Mali	G	T	Non-shattering	6
135	O. glaberrima	PI450489	Mali	G	T	Non-shattering	6
136	O. glaberrima	PI450490	Mali	G	T	Non-shattering	6
137	O. glaberrima	PI450507	Mali	G	T	Non-shattering	6
138	O. glaberrima	PI450509	Mali	G	T	Non-shattering	6
139	O. glaberrima	PI450510	Mali	G	T	Non-shattering	6
140	O. glaberrima	PI450511	Chad	G	T	Non-shattering	6
141	O. glaberrima	PI450515	Chad	G	T	Non-shattering	6
142	O. glaberrima	PI450516	Chad	G	T	Non-shattering	6
143	O. glaberrima	PI450527	Cameroon	G	T	Non-shattering	6
144	O. glaberrima	PI450528	Cameroon	G	T	Non-shattering	6
145	O. glaberrima	PI450532	Cameroon	G	T	Non-shattering	6
146	O. glaberrima	PI636797	Cote D'Ivoire	G	C	Shattering	6
147	O. glaberrima	TOG7102	Mali	G	T	Non-shattering	6
148	O. glumaepatula	IRGC105668	Brazil	G	C	Shattering	12
149	O. glumaepatula	IRGC105672	Brazil	G	C	shattering	4
150	O. meridionalis	101145	Australia	G	C	shattering	4
151	O. meridionalis	W1625	Darwin, Australia	G	C	Shattering	12
152	O. nivara	IRGC101967	India	G	C	shattering	4
153	O. nivara	IRGC103422	Sri	G	C	shattering	NCBI
154	O. nivara	IRGC103838	Bangladesh	T	C	non-shattering	4
155	O. nivara	IRGC104658	Thailand	G	C	shattering	4
156	O. nivara	IRGC104687	India	G	C	shattering	4
157	O. nivara	IRGC104697	India	G	C	shattering	4
158	O. nivara	IRGC105319	India	G	C	shattering	4
159	O. nivara	IRGC105391	Thailand	G	C	shattering	NCBI
160	O. nivara	IRGC105417	Sri	G	C	shattering	4
161	O. nivara	IRGC105454	Sri	G	C	shattering	4
162	O. nivara	IRGC105702	Nepal	G	C	shattering	4
163	O. nivara	IRGC105703	Nepal	G	C	shattering	4
164	O. nivara	IRGC105705	Nepal	G	C	shattering	4
165	O. nivara	IRGC105706	Nepal	G	C	shattering	4
166	O. nivara	IRGC105742	Cambodia	G	C	shattering	4
167	O. nivara	IRGC105801	Thailand	G	C	shattering	4
168	O. nivara	IRGC105859	Thailand	G	C	shattering	4
169	O. nivara	IRGC105867	Thailand	G	C	shattering	4
170	O. nivara	IRGC105894	Bangladesh	T	C	non-shattering	4
171	O. nivara	IRGC106185	India	T	C	non-shattering	4
172	O. nivara	IRGC106345	Myanmar	G	C	shattering	4
173	O. nivara	IRGC106431		T	C	Non-shattering	NCBI
174	O. nivara	IRGC80470		G	C	Shattering	NCBI
175	O. nivara	IRGC80470*	India	G	C	shattering	4
176	O. nivara	IRGC81903		T	C	Non-shattering	NCBI
177	O. rufipogon	IRGC 105715		G	C	Shattering	NCBI
178	O. rufipogon	IRGC 106150		G	C	Shattering	NCBI
179	O. rufipogon	IRGC 106346		G	C	Shattering	NCBI
180	O. rufipogon	IRGC100588	Taiwan	T	C	Non-shattering	20
181	O. rufipogon	IRGC100904	Thailand	G	C	Shattering	20
182	O. rufipogon	IRGC104311	Thailand	G	C	shattering	4
183	O. rufipogon	IRGC105953	Indonesia	G	C	shattering	4
184	O. rufipogon	IRGC106122	India	G	C	shattering	4
185	O. rufipogon	IRGC106150	Laos	G	C	Shattering	NCBI
186	O. rufipogon	IRGC106346	Myanmar	G	C	Shattering	NCBI
187	O. rufipogon	IRGC80505	India	G	C	shattering	4
188	O. rufipogon	IRGC80529	India	G	C	shattering	4
189	O. rufipogon	IRGC80534	India	G	C	shattering	4
190	O. rufipogon	W0123	India	G	C	Shattering	19
191	O. rufipogon	W0128	India	T	C	Non-shattering	19
192	O. rufipogon	W0141	India	G	C	Shattering	19
193	O. rufipogon	W0163	Thailand	T	C	Non-shattering	19
194	O. rufipogon	W0170	Thailand	G	C	Shattering	19
195	O. rufipogon	W0600	Malaya	G	C	Shattering	19
196	O. rufipogon	W1114	India	T	C	Non-shattering	19
197	O. rufipogon	W1559	Thailand	G	C	Shattering	19
198	O. rufipogon	W1687	India	G	C	Shattering	19
199	O. rufipogon	W1698	Thailand	G	C	Shattering	19
200	O. rufipogon	W1739	India	G	C	Shattering	19
201	O. rufipogon	W1754	India	G	C	Shattering	19
202	O. rufipogon	W1777	India	G	C	Shattering	19
203	O. rufipogon	W1928	Thailand	G	C	Shattering	19
204	O. rufipogon	W1943	China	G	C	Shattering	19
205	O. rufipogon	W1979	Indonesia	G	C	Shattering	19
206	O. rufipogon	W2012	India	G	C	Shattering	19
207	O. rufipogon	W3006	China	T	C	Non-shattering	19
208	O. rufipogon	W3078	China	G	C	Shattering	19
209	O. rufipogon	W3092	China	G	C	Shattering	19
210	O. rufipogon	W3098	China	G	C	Shattering	19
211	O. rufipogon	W3105	India	T	C	Non-shattering	19
212	O. rufipogon	YJCWR	China	G	C	Shattering	5
213	O.longistaminata	IRGC101198	Cameroon	G	C	shattering	4
214	O.longistaminata	unknown	unknown	G	C	shattering	NCBI
215	O.sativa ssp. temperate japonica	1715	USA	T	C	Non-shattering	4
216	O.sativa ssp. temperate japonica	38994	Brazil	T	C	Non-shattering	4
217	O.sativa ssp. temperate japonica	Binxianludao	China	T	C	Non-shattering	19
218	O.sativa ssp. temperate japonica	BL377	China	T	C	Non-shattering	4
219	O.sativa ssp. temperate japonica	BL446	China	T	C	Non-shattering	4
220	O.sativa ssp. temperate japonica	Changlijingzhan	China	T	C	Non-shattering	19
221	O.sativa ssp. temperate japonica	Changmadao-3	China	T	C	Non-shattering	19
222	O.sativa ssp. temperate japonica	Dabainuo	China	T	C	Non-shattering	19
223	O.sativa ssp. temperate japonica	Dongying-8	China	T	C	Non-shattering	19
224	O.sativa ssp. temperate japonica	Hangu-5	China	T	C	Non-shattering	19
225	O.sativa ssp. temperate japonica	Honggu-1	China	T	C	Non-shattering	19
226	O.sativa ssp. temperate japonica	Hongmangnuo	China	T	C	Non-shattering	19
227	O.sativa ssp. temperate japonica	Kongyu131	China	T	C	Non-shattering	18
228	O.sativa ssp. temperate japonica	Lengshuizhan	China	T	C	Non-shattering	19
229	O.sativa ssp. temperate japonica	longjing31	China	T	C	Non-shattering	19
230	O.sativa ssp. temperate japonica	Luyu132-1	China	T	C	Non-shattering	19
231	O.sativa ssp. temperate japonica	MILYANG84	North Korea	T	C	Non-shattering	19
232	O.sativa ssp. temperate japonica	Nipponbare	Japan	T	C	Non-shattering	NCBI
233	O.sativa ssp. temperate japonica	Nonglinnuo-144	Japan	T	C	Non-shattering	19
234	O.sativa ssp. temperate japonica	Pama	IRRI	T	C	Non-shattering	19
235	O.sativa ssp. temperate japonica	PI392539	Australia	T	C	Non-shattering	4
236	O.sativa ssp. temperate japonica	PI392542	USA	T	C	Non-shattering	4
237	O.sativa ssp. temperate japonica	PI458474	Nigeria	T	C	Non-shattering	4
238	O.sativa ssp. temperate japonica	Qiananshuinuo	China	T	C	Non-shattering	19
239	O.sativa ssp. temperate japonica	Taichung 65	Taiwan	T	C	Non-shattering	12
240	O.sativa ssp. temperate japonica	Taipei309	Taiwan	T	C	Non-shattering	20
241	O.sativa ssp. temperate japonica	Teng-870	Japan	T	C	Non-shattering	19
242	O.sativa ssp. temperate japonica	Wuzhunuo	China	T	C	Non-shattering	19
243	O.sativa ssp. temperate japonica	yueguang	Japan	T	C	Non-shattering	18
244	O.sativa ssp. temperate japonica	Zhilishui	China	T	C	Non-shattering	19
245	O.sativa ssp.aus	ARC 7043	India	T	C	Non-shattering	19
246	O.sativa ssp.aus	DNJ 126	Bengal	T	C	Non-shattering	19
247	O.sativa ssp.aus	DV 110	Bengal	T	C	Non-shattering	19
248	O.sativa ssp.aus	Kasalath	India	T	C	Non-shattering	18
249	O.sativa ssp.aus	Kbarai Ganja	Pakistan	T	C	Non-shattering	19
250	O.sativa ssp.indica	6294	India	T	C	Non-shattering	4
251	O.sativa ssp.indica	9148	Thailand	T	C	Non-shattering	4
252	O.sativa ssp.indica	50490	Brazil	T	C	Non-shattering	4
253	O.sativa ssp.indica	58278	Afghanistan	T	C	Non-shattering	4
254	O.sativa ssp.indica	Aigansazhima	China	T	C	Non-shattering	18
255	O.sativa ssp.indica	Bairizao-4	China	T	C	Non-shattering	18
256	O.sativa ssp.indica	Bangbanggu	China	T	C	Non-shattering	18
257	O.sativa ssp.indica	BL272	China	T	C	Non-shattering	18
258	O.sativa ssp.indica	CL16		T	C	Non-shattering	NCBI
259	O.sativa ssp.indica	Guangluai 4	China	T	C	Non-shattering	18
260	O.sativa ssp.indica	Guihuanuo	China	T	C	Non-shattering	18
261	O.sativa ssp.indica	Huakemangnuo	China	T	C	Non-shattering	18
262	O.sativa ssp.indica	Huangdaozhan	China	T	C	Non-shattering	19
263	O.sativa ssp.indica	IR 2797-115-3	IRRI	T	C	Non-shattering	18
264	O.sativa ssp.indica	IR 9209-26-2	IRRI	T	C	Non-shattering	18
265	O.sativa ssp.indica	Jinzhan	China	T	C	Non-shattering	18
266	O.sativa ssp.indica	Maguhongmi	China	T	C	Non-shattering	18
267	O.sativa ssp.indica	Miyang-23	North Korea	T	C	Non-shattering	19
268	O.sativa ssp.indica	Ruanzhanjiugu	China	T	C	Non-shattering	18
269	O.sativa ssp.indica	Secano do Brazil	Brazil	T	C	Non-shattering	18
270	O.sativa ssp.indica	Shuhui498	China	T	C	Non-shattering	NCBI
271	O.sativa ssp.indica	Shuihegu	China	T	C	Non-shattering	18
272	O.sativa ssp.indica	Sizhan	China	T	C	Non-shattering	18
273	O.sativa ssp.indica	T 480-34	Cuba	T	C	Non-shattering	18
274	O.sativa ssp.indica	Yanzhan	China	T	C	Non-shattering	18
275	O.sativassp.tropical japnica	GAJO	Indonesia	T	C	Non-shattering	19
276	O.sativassp.tropical japnica	IAC 25	Brazil	T	C	Non-shattering	19
277	O.sativassp.tropical japnica	IR 2071-88-8-10	IRRI	T	C	Non-shattering	18
278	O.sativassp.tropical japnica	Minanok (glut)	Philippine	T	C	Non-shattering	18
279	O.sativassp.tropical japnica	Tebonnet	US	T	C	Non-shattering	19
